# Supplementary material for: Direct Measurement of the Four-Phase Equilibrium Coexistence Vapor–Aqueous Solution–Ice–Gas Hydrate in Water–Carbon Dioxide System
Source: Int J Mol Sci. 2023 May 26;24(11):9321. doi: 10.3390/ijms24119321 (PMC10253777; doi:10.3390/ijms24119321)
Supplement: Supplementary file 1 [file ijms-24-09321-s001.zip]

Archive with 1 entries (1 files):
- ijms-2408302-supplementary.pdf
